# Supplementary material for: The Role of Zn Ions in the Structural, Surface, and Gas-Sensing Properties of SnO2:Zn Nanocrystals Synthesized via a Microwave-Assisted Route
Source: Sensors (Basel). 2023 Dec 26;24(1):140. doi: 10.3390/s24010140 (PMC10781226; doi:10.3390/s24010140)
Supplement: Supplementary file 1 [file sensors-24-00140-s001.zip]

Archive with 1 entries (1 files):
- sensors-2744255-supplementary.pdf
